# Supplementary material for: The small phytoplasma virulence effector SAP11 contains distinct domains required for nuclear targeting and CIN-TCP binding and destabilization
Source: New Phytol. 2014 Feb 19;202(3):838–48. doi: 10.1111/nph.12721 (PMC4235307; doi:10.1111/nph.12721)
Supplement: Supplementary file 2 — Fig. S1 Prediction of the coiled coil domain in the C-terminal region of the AY-WB phytoplasma virulence effector SAP11. Fig. S2 Arabidopsis T1 transgenic lines expressing AY-WB phytoplasma SAP11 and SAP11 mutants. Fig. S3 AY-WB phytoplasma SAP11 does not interact with itself. Fig. S4 AY-WB phytoplasma SAP11-mediated destabilization of Arabidopsis TCP2 and TCP13 is not inhibited by protease or proteasomal inhibitors in N. benthamiana leaves. Fig. S5 Arabidopsis transgenic lines expressing AY-WB phytoplasma SAP11 and SAP11 mutants. Fig. S6 Arabidopsis TCP2 and TCP13 and AY-WB phytoplasma SAP11 are localized to the plant cell nuclei in N. benthamiana leaves. Table S1 Primers used in this study Table S2 Signal intensity levels (ImageJ) of bands in Fig. (b) Table S3 Signal intensity levels (ImageJ) of bands in Fig. (a) (TCP2) Table S4 Signal intensity levels (ImageJ) of bands in Fig. (b) (TCP13) Table S5 Signal intensity levels (ImageJ) of bands in Fig. [file nph0202-0838-SD2.txt]

Supporting information 
 
 
 
Thesmallphytoplasma virulenceeffectorSAP11 contains distinct domains required for
nucleartargeting and CIN-TCPbinding and destabilization 
 
Akiko Sugio, Allyson M. MacLean and SaskiaA. Hogenhout
Celland DevelopmentalBiology, TheJohn Innes Centre, Norwich Research Park, Norwich 
NR4 7UH, United Kingdom
 
Contents 
TableS1. Primers used in this study. 
TableS2. Signalintensity levels (ImageJ) of bands in Fig. 3B. 
TableS3. Signalintensity levels (ImageJ) of bands in Fig. 5A (TCP2).
TableS4. Signalintensity levels (ImageJ) of bands in Fig. 5B (TCP13). 
TableS5. Signalintensity levels (ImageJ) of bands in Fig. 7.  
Fig. S1. Prediction of thecoiled coildomain in theC-terminalregion of theAY-WB 
phytoplasmavirulenceeffector SAP11. 
Fig. S2. Arabidopsis T1 transgeniclines expressing AY-WB phytoplasmaSAP11 and SAP11 
mutants. 
Fig. S3. AY-WB phytoplasmaSAP11 does notinteractwith itself. 
Fig. S4. AY-WB phytoplasmaSAP11-mediated destabilization of Arabidopsis TCP2 and 
TCP13 is notinhibited by proteaseor proteasomalinhibitors in N. benthamiana leaves. 
Fig. S5. Arabidopsis transgeniclines expressing AY-WB phytoplasmaSAP11 and SAP11 
mutants. 
Fig. S6. Arabidopsis TCP2 and TCP13 and AY-WB phytoplasmaSAP11 arelocalized to the
plantcell nucleiin N. benthamiana leaves. 
 
 
 
  TableS1. Primers used in this study.
  TableS2. Signalintensity levels (ImageJ) of bands in Fig. 3B
 
Lane αGFP Loading control Relativeintensity 
GFP 50103.36 18136.34 2.76 
GFP-SAP11 37550.44 19071.80 1.97 
GFP-SAP11DN 45053.80 18927.51 2.38 
GFP-SAP11DC 18892.89 18879.92 1.00 
GFP-SAP11DCDcc 17421.79 18371.09 0.95 
 
  TableS3. Signalintensity levels (ImageJ) of bands in Fig. 5A (TCP2)
 
Lane αMyc αGFP Loading control 
GFP 18366.79 26738.74 11568.38 
GFP-SAP11 3138.79 18728.06 11169.33 
GFP-SAP11DN 29777.32 11602.27 11962.40 
GFP-SAP11DC 387.36 9726.44 11310.77 
GFP-SAP11DCDcc 21049.48 12572.04 11828.23 
GFP-SAP11DNLS-NES 325.78 7581.59 11049.96 
GFP-SAP11-NESKO 602.85 7344.57 13647.30 
 
TCP relativeintensity (αMyc/loading control) 
GFP 1.59 
GFP-SAP11 0.28 
GFP-SAP11DN 2.49 
GFP-SAP11DC 0.03 
GFP-SAP11DCDcc 1.78 
GFP-SAP11DNLS-NES 0.03 
GFP-SAP11-NESKO 0.04 
 
GFP relativeintensity (αGFP/loading control) 
GFP 2.31 
GFP-SAP11 1.68 
GFP-SAP11DN 0.97 
GFP-SAP11DC 0.86 
GFP-SAP11DCDcc 1.06 
GFP-SAP11DNLS-NES 0.69 
GFP-SAP11-NESKO 0.54 
  TableS4. Signalintensity levels (ImageJ) of bands in Fig. 5B (TCP13)
 
Lane αMyc αGFP Loading control 
GFP 76831.40 49204.30 22933.25 
GFP-SAP11 9008.69 45448.88 23273.84 
GFP-SAP11DN 57576.67 44676.03 21707.76 
GFP-SAP11DC 13204.11 19333.21 20670.06 
GFP-SAP11DCDcc 66581.27 23456.98 23906.64 
GFP-SAP11DNLS-NES 21894.00 18335.2 24896.52 
GFP-SAP11-NESKO 25552.99 31117.78 25128.89 
 
TCP relativeintensity (αMyc/loading control) 
GFP 3.35 
GFP-SAP11 0.39 
GFP-SAP11DN 2.65 
GFP-SAP11DC 0.64 
GFP-SAP11DCDcc 2.79 
GFP-SAP11DNLS-NES 0.88 
GFP-SAP11-NESKO 1.02 
 
GFP relativeintensity (αGFP/loading control) 
GFP 2.15 
GFP-SAP11 1.95 
GFP-SAP11DN 2.06 
GFP-SAP11DC 0.94 
GFP-SAP11DCDcc 0.98 
GFP-SAP11DNLS-NES 0.74 
GFP-SAP11-NESKO 1.24 
 
  TableS5. Signalintensity levels (ImageJ) of bands in Fig. 7
 
Lane αHA αMyc
BD-SAP11DNLS-NES 25616.15 25256.01 
BD-SAP11-NESKO 8099.77 13743.99 
BD-SAP11 18826.64 14775.82 
Empty vectors 2465.40 0 
  FigureS1. Prediction of thecoiled coildomain in theC-terminalregion of AY-WB 
phytoplasma virulenceeffectorSAP11. Theprediction of coiled coilstructure(highlighted 
in bluefont) was generated in COILS version 1.0. using MTIDK matrix and weights:a,d=2.5 
and b,c,e,f,g=1.0. Residuenumber, residuetypeand theframeand coiled-coil-forming 
probability obtained in scanning windows of 14, 21 and 28 residues areshown. Starts and 
ends of SAP11ΔN, SAP11ΔCand SAP11ΔCΔcc(Figure1) areindicated. Theresidues that
show coiled-coil-forming probability over 0.5 in any oneof theframes areshown in blue. 
 
               14               21             28 
    1 M        e  0.002        e  0.000        e  0.000 
    2 L        f  0.002        f  0.000        f  0.000 
    3 K        g  0.002        g  0.000        g  0.000 
    4 L        a  0.002        a  0.000        a  0.000 
    5 K        b  0.002        b  0.000        b  0.000 
    6 N        c  0.002        c  0.000        c  0.000 
    7 Q        d  0.002        d  0.000        d  0.000 
    8 F        e  0.002        e  0.000        e  0.000 
    9 K        f  0.002        f  0.000        f  0.000 
   10 I        g  0.002        g  0.000        g  0.000 
   11 I        a  0.002        a  0.000        a  0.000 
   12 S        b  0.002        b  0.000        b  0.000 
   13 I        c  0.002        c  0.000        c  0.000 
   14 Y        d  0.002        d  0.000        d  0.000 
   15 L        a  0.002        a  0.000        a  0.000 
   16 F        e  0.001        e  0.000        e  0.000 
   17 V        f  0.001        f  0.000        f  0.000 
   18 F        g  0.001        g  0.000        g  0.000 
   19 I        a  0.002        a  0.000        a  0.000 
   20 G        b  0.002        b  0.000        b  0.000 
   21 L        c  0.002        c  0.000        c  0.000 
   22 L        d  0.002        d  0.000        d  0.000 
   23 F        e  0.002        e  0.000        e  0.000 
   24 I        f  0.002        f  0.000        f  0.000 
   25 N        g  0.002        g  0.000        g  0.000 
   26 I        a  0.002        a  0.000        a  0.000 
   27 N        b  0.002        b  0.000        b  0.000 
   28 Q        c  0.002        c  0.000        c  0.000 
   29 V        d  0.002        d  0.000        d  0.000 
   30 I        e  0.002        e  0.000        e  0.000 
   31 A        f  0.002        f  0.000        f  0.000 
   32 S        g  0.002        g  0.000        g  0.000 
   33 P        f  0.000        f  0.000        f  0.000 
   34 K        e  0.001        e  0.000        e  0.000 
   35 K        f  0.001        f  0.000        f  0.000 
   36 E        g  0.001        g  0.000        g  0.000 
   37 S        a  0.001        a  0.000        a  0.000 
   38 S        b  0.001        b  0.000        b  0.000 
   39 D        c  0.001        c  0.001        c  0.000 
   40 K        d  0.001        d  0.001        d  0.000 
   41 K        e  0.001        e  0.001        e  0.000 
   42 R        f  0.001        f  0.001        f  0.000 
   43 D        g  0.001        g  0.001        g  0.000 
   44 I        a  0.001        a  0.002        a  0.000 
   45 P        f  0.001        f  0.002        f  0.000 
   46 K        g  0.087        g  0.045        g  0.016 
   47 I        a  0.087        a  0.045        a  0.016    48 N        b  0.087        b  0.045        b  0.016 
   49 K        c  0.087        c  0.045        c  0.016 
   50 S        d  0.087        d  0.045        d  0.016 
   51 E        e  0.168        e  0.045        e  0.016 
   52 E        f  0.168        f  0.045        f  0.016 
   53 K        g  0.168        g  0.045        g  0.016 
   54 N        a  0.168        a  0.045        a  0.016 
   55 K        b  0.168        b  0.045        b  0.016 
   56 K        c  0.168        c  0.045        c  0.016 
   57 Q        d  0.168        d  0.045        d  0.016 
   58 K        e  0.168        e  0.045        e  0.016 
   59 E        f  0.168        f  0.045        f  0.016 
ΔN> 
   60 D        g  0.168        g  0.045        g  0.016 
   61 I        a  0.168        a  0.045        a  0.016 
   62 K        b  0.168        b  0.045        b  0.016 
   63 R        c  0.168        c  0.045        c  0.016 
   64 F        d  0.168        d  0.045        d  0.016 
   65 Y        e  0.017        e  0.045        e  0.016 
   66 T        f  0.007        f  0.045        f  0.016 
   67 I        d  0.004        d  0.012        d  0.016 
   68 H        e  0.004        e  0.004        e  0.016 
   69 K        f  0.004        f  0.004        f  0.016 
   70 E        g  0.004        g  0.004        g  0.016 
   71 F        a  0.004        a  0.004        a  0.016 
   72 K        b  0.012        b  0.004        b  0.016 
   73 E        c  0.012        c  0.004        c  0.016 
   74 Y        d  0.012        d  0.004        d  0.002 
   75 S        g  0.043        g  0.004        g  0.002 
   76 I        a  0.043        a  0.004        a  0.002 
   77 E        b  0.043        b  0.004        b  0.002 
   78 K        c  0.043        c  0.004        c  0.002 
   79 N        d  0.043        d  0.004        d  0.005 
   80 N        e  0.043        e  0.004        e  0.006 
   81 E        f  0.043        f  0.004        f  0.007 
   82 I        g  0.043        g  0.004        g  0.007 
   83 I        a  0.043        a  0.004        a  0.007 
   84 K        b  0.043        b  0.004        b  0.007 
   85 I        c  0.043        c  0.004        c  0.007 
   86 L        d  0.043        d  0.004        d  0.007 
   87 E        e  0.043        e  0.016        e  0.007 
   88 N        f  0.043        f  0.016        f  0.007 
   89 P        b  0.030        b  0.179        b  0.007 
   90 E        f  0.358        f  0.694        f  0.007 
   91 L        g  0.358        g  0.694        g  0.007 
ΔCΔcc> 
   92 M        a  0.549        a  0.694        a  0.007 
   93 E        b  0.736        b  0.694        b  0.007 
   94 I        c  0.736        c  0.694        c  0.007 
   95 L        d  0.951        d  0.694        d  0.007 
   96 K        e  0.951        e  0.694        e  0.007 
   97 Q        f  0.951        f  0.694        f  0.007 
   98 K        g  0.951        g  0.694        g  0.007 
   99 A        a  0.951        a  0.694        a  0.007 
  100 E        b  0.951        b  0.694        b  0.007 
  101 E        c  0.951        c  0.694        c  0.007 
  102 E        d  0.951        d  0.694        d  0.007 
  103 T        e  0.951        e  0.694        e  0.007 
  104 K        f  0.951        f  0.694        f  0.007 
  105 N        g  0.951        g  0.694        g  0.007 
  106 L        a  0.951        a  0.694        a  0.007 
ΔC>   
  107 K        b  0.951        b  0.694        b  0.007 
  108 E        c  0.951        c  0.694        c  0.007 
  109 E        g  0.707        g  0.694        g  0.007 
  110 G        e  0.037        e  0.694        e  0.006 
  111 S        f  0.018        f  0.433        f  0.006   112 S        g  0.008        g  0.416        g  0.002 
  113 S        a  0.001        a  0.052        a  0.000 
  114 K        b  0.001        b  0.052        b  0.000 
  115 Q        c  0.001        c  0.052        c  0.000 
  116 P        c  0.000        c  0.000        c  0.000 
  117 D        f  0.000        f  0.000        f  0.000 
  118 D        g  0.000        g  0.000        g  0.000 
  119 S        a  0.000        a  0.000        a  0.000 
  120 K        b  0.000        b  0.000        b  0.000 
  121 K        c  0.000        c  0.000        c  0.000 
   
 
FigureS2. Arabidopsis T1 transgeniclines expressing AY-WB phytoplasma SAP11 and 
SAP11 mutants. Photos of 12 independenttransgenic Arabidopsis T1 transgenicplants for 
GFP, SAP11and SAP11 mutants expressed under controlof the35S promoter. 
Transformants wereselected by BASTA resistance. Plants shown are6 weeks old. Bars=1cm. 
Theplants labelled as “1”wereused for thephotograph presented in Figure2. Linenumbers 
correspond to thesamplenumbers in Figure2B.   
 
FigureS3. AY-WB phytoplasma SAP11 does not interact with itself. SAP11was fused at 
theN-terminus to the DNA binding domain (BD) of GAL4 transcriptionalactivator (bait) and 
attheN-terminus to thetranscription activation domain (AD) of GAL4 (prey). TCP13 fused 
to AD served as apositivecontrol. Two independentyeastcolonies were grown in Synthetic
dropout(SD) medialacking leucineand tryptophan (-L, -W) or leucine, tryptophan and 
histidine(-L, -W, -H);thelatter indicating interactions of baitand prey. B. Western blot
hybridizations showing presenceof baitand prey in yeastcolonies of A. BD-SAP11
derivatives were detected by αMycIgG and AD-SAP11and AD-TCP13 fusion proteins with
αHA IgG. Molecular weightmarkers (kDa) areindicated to therightof theblots. 
   
 
FigureS4. AY-WB phytoplasma SAP11-mediated destabilization of Arabidopsis TCP2 
and TCP13 is not inhibited by proteaseorproteasomalinhibitors in N. benthamiana
leaves. Co-expression of GFP, GFP-SAP11, and Myc-tagged TCP2 (A) and Myc-tagged 
TCP13 (B) in N. benthamiana leaves treated with 40 µM epoxomicin, proteaseinhibitor 
cocktail, or DMSO (mock control), as indicated. Samples wereharvested 8 hours following 
treatmentwith theinhibitors or DMSO. GFP or GFP-SAP11 weredetected with αGFP IgG 
and Myc-TCP2 or Myc-TCP13 weredetected with αMycIgG.  Theexperiments were
repeated twicewith similar results. Theloading controlis Coomassie-stained Ribulose-1,5-
bisphosphatecarboxylaseoxygenaselargesubunit. Molecular weightmarkers (kDa) are
indicated to therightof theblots.   
FigureS5. Arabidopsis transgeniclines expressing AY-WB phytoplasma SAP11 and 
SAP11 mutants. Photos of rosettes of Arabidopsis T3 transgeniclines at6 weeks old grown 
atshortday. Bars=1cm. Linenumbers correspond to thesamplenumbers in Figure8.  
   
FigureS6. Arabidopsis TCP2 and TCP13 and AY-WB phytoplasma SAP11 are
localized to theplant cell nucleiin N. benthamianaleaves. A. Confocalmicroscopy images 
showing subcellular distribution of (a) GFP;(b) GFP-SAP11;(c) GFP-TCP2;(d) GFP-
TCP13.  N. benthamiana leaves wereagroinfiltrated with appropriateconstructs and samples 
wereexamined under theconfocalmicroscopeafter four days. Samples werestained with 
DAPI to indicatethepositions of plantcellnuclei.  Merged images compriseof overlays of 
GFP and DAPI fluorescence.  Bars = 20 µm. B. Western blothybridizations with αGFP IgG 
indicatethepresenceof full-length GFP-tagged proteins, with samples for microscopicand 
western blotanalysis harvested fromthesameplants. Molecular weightmarkers (kDa) are
indicated to theleftof theblots. 
